# Supplementary material for: Age-related differences in social influence on risk perception depend on the direction of influence
Source: J Adolesc. 2017 Oct;60:53–63. doi: 10.1016/j.adolescence.2017.07.002 (PMC5614112; doi:10.1016/j.adolescence.2017.07.002)
Supplement: Supplementary file 3 [file mmc3.xlsx]

## Sheet: Sheet1
Playing with matches
Riding a bike without a helmet
Skateboarding without protection
Riding a bike hands-free
Climbing on a big tree
Swinging as high as possible
Skydiving for the first time
Crossing a railway track
Jumping off a roof
Swimming alone in a lake
Walking alone at night
Scuba diving for the first time
Drinking more than three alcoholic drinks
Riding a bike with two people
Driving without a seatbelt
Texting while biking
Calling while biking
Crossing a street on a red light
Walking through a dark alley
Sticking a finger into a plug socket
Bungee jumping
Riding a bike without brakes
Parachute jumping
Performing chemical experiments without goggles
Climbing a flimsy ladder
Swimming during a thunderstorm
Diving off a 10 meter platform
Skiing without a helmet
Snowboarding without protection
Climbing on scaffolding
Getting a tattoo
Getting piercings
Stroking a stray dog
Playing with fire
Picking up broken glass with bare hands
Standing under a tree during a thunderstorm
Eating self-picked mushrooms
Playing with fireworks
Cycling without lights in the dark
Swatting a wasp
Driving very fast
Picking up a dead pigeon
Sunbathing without sun block
Eating rotten food
Drinking tap water in a foreign country
Running down the stairs
Drinking hot beverages
Listening to loud music
Trespassing on private property
Leaving cooking unattended
Not locking the front door
Eating unwashed fruits
Eating raw eggs
Swimming in a strong current
Crossing the road while texting
Not wearing a raincoat in a storm
Going out in the cold with wet hair
Replacing a light bulb without turning off the fuse
Not disinficting a wound
Eating wild berries
Chopping wood with an axe
Running with untied shoe laces
Stealing honey out of a bee hive
Ice-skating on a half-frozen lake
Sledging in the dark
Rock climbing without ropes
Feeding a snarling dog
Riding with a drunk driver
Balancing on a high wall
Hitch-hiking
Playing contact sports
Taking pain relievers
Running with scissors
Staring directly into the sun
Running on a slippery surface
Not wearing gloves when it is cold outside
Using an elevator during a fire alarm
Playing rugby
Getting into a fist fight
